# Supplementary material for: Fabrication of PVDF Membranes with a PVA Layer for the Effective Removal of Volatile Organic Compounds in Semiconductor Wastewater
Source: Polymers (Basel). 2025 May 14;17(10):1332. doi: 10.3390/polym17101332 (PMC12114977; doi:10.3390/polym17101332)
Supplement: Supplementary file 1 [file polymers-17-01332-s001.zip]

Archive with 1 entries (1 files):
- polymers-3626479-supplementary.pdf
